# Supplementary material for: Contact lens embedded holographic pointer
Source: Sci Rep. 2023 Apr 27;13:6919. doi: 10.1038/s41598-023-33420-8 (PMC10140282; doi:10.1038/s41598-023-33420-8)
Supplement: Supplementary file 2 — Supplementary Video Legend. [file 41598_2023_33420_MOESM2_ESM.txt]

Video illustrating the contact lens pointer working in the configuration shown in Fig.4. The eye model with the contact lens is visible at the bottom of the screen. When the eye turns, the cross projected by the lens moves accordingly on the screen. 
